# Supplementary material for: Emotional Labor, Burnout, Medical Error, and Turnover Intention among South Korean Nursing Staff in a University Hospital Setting
Source: Int J Environ Res Public Health. 2021 Sep 26;18(19):10111. doi: 10.3390/ijerph181910111 (PMC8507784; doi:10.3390/ijerph181910111)
Supplement: Supplementary file 1 [file ijerph-18-10111-s001.zip]

Archive with 1 entries (1 files):
- ijerph-1354558-supplementary.pdf
